# Supplementary material for: Dose Optimization of Vancomycin for Critically Ill Patients Undergoing CVVH: A Prospective Population PK/PD Analysis
Source: Antibiotics (Basel). 2021 Nov 13;10(11):1392. doi: 10.3390/antibiotics10111392 (PMC8614878; doi:10.3390/antibiotics10111392)
Supplement: Supplementary file 1 [file antibiotics-10-01392-s001.zip]

Archive with 1 entries (1 files):
- antibiotics-1419488-supplementary.pdf
